# Supplementary material for: Effect of Repeated Heat–Moisture Treatment Temperature on the Multi-Scale Structure, Physicochemical Properties, Rheological Behavior, and In Vitro Digestibility of Hard Proso Millet Starch
Source: Foods. 2026 Jun 29;15(13):2308. doi: 10.3390/foods15132308 (PMC13362534; doi:10.3390/foods15132308)
Supplement: Supplementary file 1 [file foods-15-02308-s001.zip]

Archive with 1 entries (1 files):
- foods-4316617-supplementary.pdf
